# Supplementary material for: A machine learning-based predictive model for complication risks in vacuum-assisted breast biopsy
Source: Front Surg. 2025 Sep 8;12:1641441. doi: 10.3389/fsurg.2025.1641441 (PMC12450878; doi:10.3389/fsurg.2025.1641441)
Supplement: Supplementary file 1 [file Table1.xlsx]

## Sheet: surgery time
	task_id	learner_id	iteration	classif.acc	classif.mauc_au1p	classif.ce
1	surgery_time	encode.classif.rpart	1	0.787402	0.674429	0.212598
2	surgery_time	encode.classif.rpart	2	0.818898	0.763778	0.181102
3	surgery_time	encode.classif.rpart	3	0.809524	0.756649	0.190476
4	surgery_time	encode.classif.rpart	4	0.746032	NA	0.253968
5	surgery_time	encode.classif.rpart	5	0.746032	0.660492	0.253968
6	surgery_time	encode.classif.svm	1	0.76378	0.771457	0.23622
7	surgery_time	encode.classif.svm	2	0.80315	0.626005	0.19685
8	surgery_time	encode.classif.svm	3	0.785714	0.733622	0.214286
9	surgery_time	encode.classif.svm	4	0.753968	NA	0.246032
10	surgery_time	encode.classif.svm	5	0.698413	0.754805	0.301587
11	surgery_time	encode.classif.kknn	1	0.629921	0.693031	0.370079
12	surgery_time	encode.classif.kknn	2	0.692913	0.616787	0.307087
13	surgery_time	encode.classif.kknn	3	0.690476	0.662757	0.309524
14	surgery_time	encode.classif.kknn	4	0.666667	NA	0.333333
15	surgery_time	encode.classif.kknn	5	0.626984	0.602484	0.373016
16	surgery_time	encode.classif.nnet	1	0.692913	0.530866	0.307087
17	surgery_time	encode.classif.nnet	2	0.724409	0.650718	0.275591
18	surgery_time	encode.classif.nnet	3	0.730159	0.711878	0.269841
19	surgery_time	encode.classif.nnet	4	0.746032	NA	0.253968
20	surgery_time	encode.classif.nnet	5	0.722222	0.690278	0.277778
21	surgery_time	encode.classif.xgboost	1	0.76378	0.760367	0.23622
22	surgery_time	encode.classif.xgboost	2	0.779528	0.654407	0.220472
23	surgery_time	encode.classif.xgboost	3	0.761905	0.61662	0.238095
24	surgery_time	encode.classif.xgboost	4	0.825397	NA	0.174603
25	surgery_time	encode.classif.xgboost	5	0.730159	0.778551	0.269841
26	surgery_time	encode.classif.ranger	1	0.818898	0.829711	0.181102
27	surgery_time	encode.classif.ranger	2	0.811024	0.736163	0.188976
28	surgery_time	encode.classif.ranger	3	0.785714	0.724862	0.214286
29	surgery_time	encode.classif.ranger	4	0.801587	NA	0.198413
30	surgery_time	encode.classif.ranger	5	0.738095	0.761004	0.261905

## Sheet: bruising
	task_id	learner_id	iteration	classif.acc	classif.auc	classif.ce
1	surgery_time	encode.classif.rpart	1	0.968504	0.93963	0.0314961
2	surgery_time	encode.classif.rpart	2	0.96063	0.921875	0.0393701
3	surgery_time	encode.classif.rpart	3	0.984127	0.974462	0.015873
4	surgery_time	encode.classif.rpart	4	0.97619	0.944444	0.0238095
5	surgery_time	encode.classif.rpart	5	0.936508	0.889866	0.0634921
6	surgery_time	encode.classif.svm	1	0.96063	0.984444	0.0393701
7	surgery_time	encode.classif.svm	2	0.96063	0.941447	0.0393701
8	surgery_time	encode.classif.svm	3	0.984127	0.974251	0.015873
9	surgery_time	encode.classif.svm	4	0.97619	0.976431	0.0238095
10	surgery_time	encode.classif.svm	5	0.936508	0.89508	0.0634921
11	surgery_time	encode.classif.kknn	1	0.929134	0.951111	0.0708661
12	surgery_time	encode.classif.kknn	2	0.913386	0.915954	0.0866142
13	surgery_time	encode.classif.kknn	3	0.944444	0.96623	0.0555556
14	surgery_time	encode.classif.kknn	4	0.928571	0.951553	0.0714286
15	surgery_time	encode.classif.kknn	5	0.904762	0.896709	0.0952381
16	surgery_time	encode.classif.nnet	1	0.787402	0.540926	0.212598
17	surgery_time	encode.classif.nnet	2	0.929134	0.900822	0.0708661
18	surgery_time	encode.classif.nnet	3	0.81746	0.547488	0.18254
19	surgery_time	encode.classif.nnet	4	0.968254	0.961092	0.031746
20	surgery_time	encode.classif.nnet	5	0.738095	0.482893	0.261905
21	surgery_time	encode.classif.xgboost	1	0.976378	0.988519	0.023622
22	surgery_time	encode.classif.xgboost	2	0.96063	0.952632	0.0393701
23	surgery_time	encode.classif.xgboost	3	0.984127	0.978894	0.015873
24	surgery_time	encode.classif.xgboost	4	0.952381	0.984661	0.047619
25	surgery_time	encode.classif.xgboost	5	0.936508	0.922124	0.0634921
26	surgery_time	encode.classif.ranger	1	0.968504	0.997778	0.0314961
27	surgery_time	encode.classif.ranger	2	0.96063	0.954605	0.0393701
28	surgery_time	encode.classif.ranger	3	0.984127	0.988603	0.015873
29	surgery_time	encode.classif.ranger	4	0.97619	0.979424	0.0238095
30	surgery_time	encode.classif.ranger	5	0.936508	0.949495	0.0634921

## Sheet: pathological classification
	task_id	learner_id	iteration	classif.acc	classif.mauc_au1p	classif.ce
1	surgery_time	encode.classif.rpart	1	0.96063	NA	0.0393701
2	surgery_time	encode.classif.rpart	2	0.976378	NA	0.023622
3	surgery_time	encode.classif.rpart	3	0.960317	0.5	0.0396825
4	surgery_time	encode.classif.rpart	4	0.984127	0.5	0.015873
5	surgery_time	encode.classif.rpart	5	0.984127	NA	0.015873
6	surgery_time	encode.classif.svm	1	0.96063	NA	0.0393701
7	surgery_time	encode.classif.svm	2	0.976378	NA	0.023622
8	surgery_time	encode.classif.svm	3	0.960317	0.521943	0.0396825
9	surgery_time	encode.classif.svm	4	0.984127	0.858055	0.015873
10	surgery_time	encode.classif.svm	5	0.984127	NA	0.015873
11	surgery_time	encode.classif.kknn	1	0.96063	NA	0.0393701
12	surgery_time	encode.classif.kknn	2	0.976378	NA	0.023622
13	surgery_time	encode.classif.kknn	3	0.960317	0.441206	0.0396825
14	surgery_time	encode.classif.kknn	4	0.984127	0.822021	0.015873
15	surgery_time	encode.classif.kknn	5	0.984127	NA	0.015873
16	surgery_time	encode.classif.nnet	1	0.96063	NA	0.0393701
17	surgery_time	encode.classif.nnet	2	0.976378	NA	0.023622
18	surgery_time	encode.classif.nnet	3	0.960317	0.528466	0.0396825
19	surgery_time	encode.classif.nnet	4	0.984127	0.471998	0.015873
20	surgery_time	encode.classif.nnet	5	0.984127	NA	0.015873
21	surgery_time	encode.classif.xgboost	1	0.952756	NA	0.0472441
22	surgery_time	encode.classif.xgboost	2	0.968504	NA	0.0314961
23	surgery_time	encode.classif.xgboost	3	0.952381	0.411684	0.047619
24	surgery_time	encode.classif.xgboost	4	0.984127	0.431996	0.015873
25	surgery_time	encode.classif.xgboost	5	0.984127	NA	0.015873
26	surgery_time	encode.classif.ranger	1	0.96063	NA	0.0393701
27	surgery_time	encode.classif.ranger	2	0.976378	NA	0.023622
28	surgery_time	encode.classif.ranger	3	0.960317	0.382059	0.0396825
29	surgery_time	encode.classif.ranger	4	0.984127	0.642009	0.015873
30	surgery_time	encode.classif.ranger	5	0.984127	NA	0.015873

## Sheet: tumor residual
	task_id	learner_id	iteration	classif.acc	classif.auc	classif.ce
1	residual_swelling	encode.classif.rpart	1	0.984252	0.5	0.015748
2	residual_swelling	encode.classif.rpart	2	0.984252	0.5	0.015748
3	residual_swelling	encode.classif.rpart	3	0.984127	0.5	0.015873
4	residual_swelling	encode.classif.rpart	4	0.992063	0.5	0.00793651
5	residual_swelling	encode.classif.rpart	5	1	NA	0
6	residual_swelling	encode.classif.svm	1	0.984252	0.98	0.015748
7	residual_swelling	encode.classif.svm	2	0.984252	0.988	0.015748
8	residual_swelling	encode.classif.svm	3	0.984127	0.830645	0.015873
9	residual_swelling	encode.classif.svm	4	0.992063	0.848	0.00793651
10	residual_swelling	encode.classif.svm	5	0.984127	NA	0.015873
11	residual_swelling	encode.classif.kknn	1	0.984252	0.744	0.015748
12	residual_swelling	encode.classif.kknn	2	0.984252	0.744	0.015748
13	residual_swelling	encode.classif.kknn	3	0.984127	0.737903	0.015873
14	residual_swelling	encode.classif.kknn	4	0.992063	0.488	0.00793651
15	residual_swelling	encode.classif.kknn	5	0.992063	NA	0.00793651
16	residual_swelling	encode.classif.nnet	1	0.976378	0.98	0.023622
17	residual_swelling	encode.classif.nnet	2	0.984252	0.472	0.015748
18	residual_swelling	encode.classif.nnet	3	0.968254	0.491935	0.031746
19	residual_swelling	encode.classif.nnet	4	0.992063	0.768	0.00793651
20	residual_swelling	encode.classif.nnet	5	1	NA	0
21	residual_swelling	encode.classif.xgboost	1	0.976378	0.984	0.023622
22	residual_swelling	encode.classif.xgboost	2	0.984252	0.992	0.015748
23	residual_swelling	encode.classif.xgboost	3	0.968254	0.497984	0.031746
24	residual_swelling	encode.classif.xgboost	4	0.992063	1	0.00793651
25	residual_swelling	encode.classif.xgboost	5	1	NA	0
26	residual_swelling	encode.classif.ranger	1	0.984252	0.988	0.015748
27	residual_swelling	encode.classif.ranger	2	0.984252	1	0.015748
28	residual_swelling	encode.classif.ranger	3	0.984127	0.685484	0.015873
29	residual_swelling	encode.classif.ranger	4	0.992063	1	0.00793651
30	residual_swelling	encode.classif.ranger	5	1	NA	0

## Sheet: skin damage
	task_id	learner_id	iteration	classif.acc	classif.auc	classif.ce
1	skin_damage	encode.classif.rpart	1	0.96063	0.795902	0.0393701
2	skin_damage	encode.classif.rpart	2	0.944882	0.581967	0.0551181
3	skin_damage	encode.classif.rpart	3	0.960317	0.884722	0.0396825
4	skin_damage	encode.classif.rpart	4	0.944444	0.630252	0.0555556
5	skin_damage	encode.classif.rpart	5	0.944444	0.652778	0.0555556
6	skin_damage	encode.classif.svm	1	0.96063	0.795082	0.0393701
7	skin_damage	encode.classif.svm	2	0.96063	0.793443	0.0393701
8	skin_damage	encode.classif.svm	3	0.952381	0.872222	0.047619
9	skin_damage	encode.classif.svm	4	0.944444	0.780312	0.0555556
10	skin_damage	encode.classif.svm	5	0.952381	0.831944	0.047619
11	skin_damage	encode.classif.kknn	1	0.952756	0.563934	0.0472441
12	skin_damage	encode.classif.kknn	2	0.96063	0.581148	0.0393701
13	skin_damage	encode.classif.kknn	3	0.952381	0.465278	0.047619
14	skin_damage	encode.classif.kknn	4	0.944444	0.52581	0.0555556
15	skin_damage	encode.classif.kknn	5	0.944444	0.46875	0.0555556
16	skin_damage	encode.classif.nnet	1	0.96063	0.458197	0.0393701
17	skin_damage	encode.classif.nnet	2	0.897638	0.753279	0.102362
18	skin_damage	encode.classif.nnet	3	0.952381	0.491667	0.047619
19	skin_damage	encode.classif.nnet	4	0.904762	0.613445	0.0952381
20	skin_damage	encode.classif.nnet	5	0.960317	0.798611	0.0396825
21	skin_damage	encode.classif.xgboost	1	0.952756	0.909836	0.0472441
22	skin_damage	encode.classif.xgboost	2	0.952756	0.872131	0.0472441
23	skin_damage	encode.classif.xgboost	3	0.960317	0.866667	0.0396825
24	skin_damage	encode.classif.xgboost	4	0.944444	0.878752	0.0555556
25	skin_damage	encode.classif.xgboost	5	0.944444	0.927778	0.0555556
26	skin_damage	encode.classif.ranger	1	0.96063	0.970492	0.0393701
27	skin_damage	encode.classif.ranger	2	0.968504	0.891803	0.0314961
28	skin_damage	encode.classif.ranger	3	0.952381	0.938889	0.047619
29	skin_damage	encode.classif.ranger	4	0.944444	0.853541	0.0555556
30	skin_damage	encode.classif.ranger	5	0.952381	0.901389	0.047619

## Sheet: conversion to surgery
	task_id	learner_id	iteration	classif.acc	classif.auc	classif.ce
1	rotary_cutter	encode.classif.rpart	1	0.968504	0.5	0.0314961
2	rotary_cutter	encode.classif.rpart	2	0.984252	0.5	0.015748
3	rotary_cutter	encode.classif.rpart	3	0.992063	0.5	0.00793651
4	rotary_cutter	encode.classif.rpart	4	0.97619	0.5	0.0238095
5	rotary_cutter	encode.classif.rpart	5	0.984127	0.5	0.015873
6	rotary_cutter	encode.classif.svm	1	0.968504	0.493902	0.0314961
7	rotary_cutter	encode.classif.svm	2	0.984252	0.508	0.015748
8	rotary_cutter	encode.classif.svm	3	0.992063	0.464	0.00793651
9	rotary_cutter	encode.classif.svm	4	0.97619	0.468835	0.0238095
10	rotary_cutter	encode.classif.svm	5	0.984127	0.681452	0.015873
11	rotary_cutter	encode.classif.kknn	1	0.968504	0.426829	0.0314961
12	rotary_cutter	encode.classif.kknn	2	0.984252	0.448	0.015748
13	rotary_cutter	encode.classif.kknn	3	0.992063	0.408	0.00793651
14	rotary_cutter	encode.classif.kknn	4	0.97619	0.584011	0.0238095
15	rotary_cutter	encode.classif.kknn	5	0.984127	0.929435	0.015873
16	rotary_cutter	encode.classif.nnet	1	0.968504	0.479675	0.0314961
17	rotary_cutter	encode.classif.nnet	2	0.984252	0.496	0.015748
18	rotary_cutter	encode.classif.nnet	3	0.992063	0.492	0.00793651
19	rotary_cutter	encode.classif.nnet	4	0.97619	0.463415	0.0238095
20	rotary_cutter	encode.classif.nnet	5	0.984127	0.475806	0.015873
21	rotary_cutter	encode.classif.xgboost	1	0.968504	0.662602	0.0314961
22	rotary_cutter	encode.classif.xgboost	2	0.984252	0.5	0.015748
23	rotary_cutter	encode.classif.xgboost	3	0.992063	0.248	0.00793651
24	rotary_cutter	encode.classif.xgboost	4	0.968254	0.623306	0.031746
25	rotary_cutter	encode.classif.xgboost	5	0.984127	0.290323	0.015873
26	rotary_cutter	encode.classif.ranger	1	0.968504	0.538618	0.0314961
27	rotary_cutter	encode.classif.ranger	2	0.984252	0.208	0.015748
28	rotary_cutter	encode.classif.ranger	3	0.992063	0.368	0.00793651
29	rotary_cutter	encode.classif.ranger	4	0.97619	0.609756	0.0238095
30	rotary_cutter	encode.classif.ranger	5	0.984127	0.616935	0.015873
